# Supplementary material for: Single-cell sequencing reveals the heterogeneity of B cells and tertiary lymphoid structures in muscle-invasive bladder cancer
Source: J Transl Med. 2024 Jan 12;22:48. doi: 10.1186/s12967-024-04860-1 (PMC10787393; doi:10.1186/s12967-024-04860-1)
Supplement: Supplementary file 2 — Additional file 2: Table S1. Patients information and sequencing statistics. [file 12967_2024_4860_MOESM2_ESM.xlsx]

## Sheet: Sheet1
Supplementary Table 1 Patients information and sequencing statistics
Patient	Gender	Sample	Tumor Stage	Cell Number	Mean Reads per Cell	Medium Gene per Cell	Medium UMI per Cell	Sequncing Saturation	Cell Number After Filtering	History of treatment
1	Male	Tumor	pT2aN0M0	9956	104123	1820	5588	73	7362	Treatment naïve
		PBMC		12677	74491	1881	5753	77.5	11210
2	Male	Normal		5601	121416	2177	6549	71	4240	Treatment naïve
		Tumor Site1	pT2bN0M0	10198	104706	2310	6262	59.7	6967
		Tumor Site2	pT2bN0M0	10209	97438	2217	5758	62	7489
		PBMC		16519	41732	235	6390	68.6	5825
3	Male	Normal		11236	100272	3359	13240	57.6	7395	Treatment naïve
		Tumor Site1	pT2aN0M0	11692	109441	2634	7458	69	10422
		Tumor Site2	pT2aN0M0	13455	94411	2521	6971	63.6	12021
		PBMC		9603	86059	1889	6450	78.2	8524
4	Male	Tumor	pT2aN0M0	9543	107841	1853	5362	76.9	7244	Treatment naïve
5	Male	Normal		9815	96989	2667	12018	64.1	7842	Treatment naïve
		Tumor	pT1N0M0	8378	96873	2864	11974	64.2	6517
		PBMC		10652	63792	1645	6026	73.2	8257
		Lymph Node		6586	76993	1947	7360	65.2	5651
6	Male	Normal		6861	69248	2642	9705	57.3	5130	Treatment naïve
		Tumor	pT1N0M0	11890	70598	2591	10362	41.4	7180
		Lymph Node		5918	65404	1553	5064	74	5422
7	Male	Tumor	pT3aN1M0	8301	98631	1552	5929	57.6	4216	Treatment naïve
8	Male	Normal		5946	99613	2492	9512	73.4	4053	Treatment naïve
9	Female	Normal		6845	88566	3246	12675	67.3	5433	Treatment naïve
		Tumor	pT1N0M0	11545	66810	3293	15139	48.1	6190
		Lymph Node		8823	37824	1387	14874	67.1	7489
10	Female	Normal		7856	77459	1094	3045	88.6	6411	Treatment naïve
11	Male	Normal		487	173733	1666	4963	91	389	Treatment naïve
12	Male	Normal		12662	26189	1208	3578	71.3	10890	Treatment naïve
				243254					179769
