# Supplementary material for: Single-cell sequencing reveals the heterogeneity of B cells and tertiary lymphoid structures in muscle-invasive bladder cancer
Source: J Transl Med. 2024 Jan 12;22:48. doi: 10.1186/s12967-024-04860-1 (PMC10787393; doi:10.1186/s12967-024-04860-1)
Supplement: Supplementary file 3 — Additional file 3: Table S2. The key module genes. [file 12967_2024_4860_MOESM3_ESM.xlsx]

## Sheet: Sheet1
Supplementary Table 2 The key module genes
B cell and plasma subtypes	B-IL4R	B-LTB	B-CD69	B-KLF2	Plasma-MZB1	B-ITGB1	B-ISG15	Plasma-IGHG1	B-LMO2	Plasma-IGHA1	B-STMN1	Plasma-IGHG2
Genes	SLC2A3	TXNIP	YPEL5	None	LMAN1	AHNAK	ISG15	SLAMF7	PRDX6	SLAMF7	GMNN	PSAP
	RGCC	RPL34	RASGEF1B		P4HB	VIM	GBP1	LMAN1	ABRACL	HDLBP	LSM3	PDIA6
	CAPG	RPL37	SLC2A3		SLAMF7	CAPG	SP110	DNAAF1	TKT	KDELR2	ABRACL	LMAN1
	NFKBID	TOMM7	EIF1		CHPF	AIM2	MOB1A		WDR1	LMAN1	AHCY	P4HB
	SEMA4D	RPL9	B2M		SRPRB	MIAT	TCF4		TRIM38	KRTCAP2	LRRC59	SLAMF7
	GBP2	RPL32	NFKBID		CPEB4	HLA-E	CAPG		CLTC	PDIA6	PRDX6	SRPRB
	HLA-E	RPL30	TOMM7		NT5DC2	HIPK2	ITGB1		PDGFD	DNAAF1	WDR1	KDELR2
	NAMPT	AIM2	AL121944.1		SEC14L1	GAPDH	AIM2		THUMPD3-AS1		AKR1B1	RGCC
	TCF4	RPS11	IDI1		CCPG1	EMP3	OGA		STIM2		CCDC88A	CTSB
	ARL4C	SMIM14	SC5D		KCNK6	PTPN6	SEMA4D		SLCO3A1		NT5DC2	KRTCAP2
	VIM	CHCHD10	NABP1		TP53INP1	ZFAND6	ACP5		ASB13		CLTC	TMED9
	ETF1		TUBA1A		EIF2AK4	KYNU	APBB1IP		PTPN6		MRPS6
	TRIM38		AHNAK		TRAM2	ZBTB7A	B4GALT1		MYO1C		SUZ12
	GBP1		RSRP1		NXPE3	ANXA6	TRANK1		SNX17		TKT
	DAZAP2		CALM1		LRRC59	PTP4A2	SH3BGRL3		ESD		KDELR2
	PTMS		TCF4		TECR	ACP5	RGCC		PDLIM2		P4HB
	HLA-F		SMIM14		CCDC88A	TAPBP	TNFAIP8		PSMB8		TALDO1
	CTSS		HLA-F		PSAP	CAST	MTSS1		LARP7		ANXA5
	IQGAP1		RGS1		ISG20	TKT	SLC2A3				SLCO3A1
	CLTC				KRTCAP2		AHNAK				GANAB
	RBCK1				LGALS1		ST3GAL5				SLTM
	EFHD2				DAD1		CTSB				HDLBP
	SETBP1				PSME2		CAST				ETFB
	TRIM56				RGS1		GPBP1				VDAC2
	ETFB						TFEB				CALU
	EIF4A3						RASGEF1B				DAD1
	ARID3A						DDX21				PTP4A2
	LARP7						TRIM38				PSMB8
	EMP3						TRIM56				LMAN1
	ITGB7						SETBP1				ISG20
	PCED1B						USP6NL				BUD23
	TALDO1						RSRC2				RGS1
	CAST						PTP4A2				CALM1
	APOBEC3G						MT-CO1				LGALS1
	PSMB10						APOBEC3G
	DPYSL2						VASP
	DDX39B						KPNB1
	YTHDC1						PRDX1
	CCDC174						RGS1
							CREBRF
							EMP3
